# Supplementary material for: Machine learning algorithm-based identification and verification of characteristic genes in acute kidney injury
Source: Front Med (Lausanne). 2022 Oct 13;9:1016459. doi: 10.3389/fmed.2022.1016459 (PMC9606399; doi:10.3389/fmed.2022.1016459)
Supplement: Supplementary file 1 [file Table_1.xlsx]

## Sheet: Sheet1
ID	sample
REF1	Con
REF2	Con
REF3	Con
REF4	Con
REF5	Con
REF6	Con
REF7	Con
REF8	Con
REF9	Con
AKI1	AKI
AKI2	AKI
AKI3	AKI
AKI4	AKI
AKI5	AKI
AKI6	AKI
AKI7	AKI
AKI8	AKI
AKI9	AKI
AKI10	AKI
AKI11	AKI
AKI12	AKI
AKI13	AKI
AKI14	AKI
AKI15	AKI
AKI16	AKI
AKI17	AKI
AKI18	AKI
AKI19	AKI
AKI20	AKI
AKI21	AKI
AKI22	AKI
AKI23	AKI
AKI24	AKI
AKI25	AKI
AKI26	AKI
AKI27	AKI
AKI28	AKI
AKI29	AKI
AKI30	AKI
AKI31	AKI
AKI32	AKI
AKI33	AKI
AKI34	AKI
AKI35	AKI
AKI36	AKI
AKI37	AKI
AKI38	AKI
AKI39	AKI

## Sheet: Sheet2
Variable		All(n=48)	AKI (n=39)	Control (n=9)	p-value
Gender ,n(%)	Female	25(52.083)	19(48.718)	6(66.667)	0.331
	Male	23(47.917)	20(51.282)	3(33.333)
Age ,mean(±SD)		52.688±16.713	51.385±17.391	58.333±11.832	0.27

## Sheet: Sheet3
id	logFC	AveExpr	t	P.Value	adj.P.Val	B
MDFI	4.36907	5.66913	6.60888	1.99e-08	0.000252622	8.84053
PTMS	3.56246	13.1344	6.48511	3.14e-08	0.000252622	8.43596
HOXA6	4.43378	7.24542	6.20895	8.66e-08	0.000464664	7.53389
PLEKHN1	5.34528	7.10285	6.09611	1.31e-07	0.000513377	7.16595
PTCH2	5.83173	9.69462	6.01149	1.78e-07	0.000513377	6.89039
KCNK6	4.85647	9.71257	5.99229	1.91e-07	0.000513377	6.82791
MTRNR2L8	5.58549	7.45451	5.68477	5.86e-07	0.00123842	5.83068
ANP32B	2.8565	11.6288	5.67094	6.16e-07	0.00123842	5.78601
AEBP2	3.31117	11.3113	5.39474	1.66e-06	0.00272953	4.89817
C16orf72	2.80421	9.3752	5.3894	1.7e-06	0.00272953	4.8811
OGFR	2.58291	9.39017	5.32725	2.12e-06	0.00309874	4.68262
ZNF785	2.28676	7.43143	4.9937	6.9e-06	0.00811508	3.62743
COL7A1	2.87563	12.2719	4.99227	6.94e-06	0.00811508	3.62294
PSMG1	2.426	6.65629	4.96801	7.55e-06	0.00811508	3.54693
EHBP1L1	1.9981	10.3986	4.96751	7.56e-06	0.00811508	3.54539
UBE2M	2.37741	9.20404	4.94043	8.32e-06	0.00836445	3.46069
ASPHD1	4.89349	6.78088	4.87354	1.05e-05	0.00967463	3.25209
BMI1	3.95508	6.52119	4.86499	1.08e-05	0.00967463	3.22551
FBXW4	2.1936	10.133	4.84853	1.15e-05	0.00970576	3.17435
PELP1	2.4874	11.1687	4.80663	1.33e-05	0.00999389	3.04438
ZBTB47	2.58926	10.3633	4.80655	1.33e-05	0.00999389	3.04413
TRIM65	2.77885	7.58386	4.78703	1.42e-05	0.00999389	2.9837
GABRA3	6.0605	7.76131	4.76574	1.53e-05	0.00999389	2.9179
MDM4	1.91463	11.097	4.76389	1.54e-05	0.00999389	2.91219
KLHDC4	2.58756	9.47543	4.76096	1.55e-05	0.00999389	2.90315
ZNF587	2.19914	9.26946	4.69989	1.92e-05	0.011864	2.71501
RRP9	2.20366	6.71112	4.68733	2e-05	0.011929	2.67644
EIF3J	2.49661	9.13531	4.66659	2.15e-05	0.0123531	2.6128
AGTR1	-3.61503	3.80489	-4.63987	2.36e-05	0.0128306	2.53096
UBAP1L	3.21627	6.59578	4.63543	2.39e-05	0.0128306	2.51738
RAB13	1.81769	10.7016	4.60463	2.66e-05	0.0135441	2.42329
ANK3	-1.90301	10.0861	-4.59839	2.72e-05	0.0135441	2.40428
C1orf35	2.82656	8.09799	4.59176	2.78e-05	0.0135441	2.38405
ARL10	2.57575	6.97847	4.54113	3.3e-05	0.015303	2.23009
TEAD4	2.37875	7.05152	4.53868	3.33e-05	0.015303	2.22265
NCL	1.54498	13.0808	4.51698	3.58e-05	0.0160166	2.15688
GSTA1	-3.71703	3.14483	-4.50668	3.71e-05	0.0161383	2.1257
SLC15A3	2.97184	6.59312	4.47833	4.08e-05	0.0165352	2.04003
NPEPL1	3.33392	6.93372	4.47811	4.09e-05	0.0165352	2.03937
ATAD2	2.09181	8.16261	4.45492	4.42e-05	0.0165352	1.96947
PTMA	2.07698	12.5327	4.45389	4.44e-05	0.0165352	1.96637
TVP23C	3.02462	8.9034	4.45069	4.49e-05	0.0165352	1.95672
PLEKHA4	1.86223	10.3136	4.45029	4.49e-05	0.0165352	1.95553
FMO4	-3.3646	4.53045	-4.44831	4.52e-05	0.0165352	1.94957
NAP1L1	2.13377	11.1201	4.42863	4.83e-05	0.0172092	1.89039
UPF2	2.14876	11.5024	4.42329	4.92e-05	0.0172092	1.87434
UBTF	1.87541	11.6115	4.33346	6.65e-05	0.0224771	1.60575
EGFL7	2.12237	9.59574	4.33104	6.7e-05	0.0224771	1.59853
CA11	2.36986	7.57002	4.30408	7.34e-05	0.0236093	1.51839
MEIS2	2.91295	9.82985	4.30177	7.39e-05	0.0236093	1.51154
TEN1-CDK3	3.46941	4.17244	4.29678	7.52e-05	0.0236093	1.49675
TNK2	1.92696	9.44089	4.29232	7.63e-05	0.0236093	1.48352
PODXL	-2.11038	9.47593	-4.28269	7.88e-05	0.0239186	1.45498
IGF2	3.89042	8.32986	4.25412	8.66e-05	0.0247668	1.37047
CCDC88B	2.69165	8.59005	4.24907	8.81e-05	0.0247668	1.35558
HOXC8	2.55708	8.54565	4.24655	8.88e-05	0.0247668	1.34814
RANGAP1	2.38323	11.0822	4.24629	8.89e-05	0.0247668	1.34737
FEZF2	3.54284	3.57854	4.24506	8.93e-05	0.0247668	1.34374
ADORA2A	3.20993	3.09305	4.2229	9.61e-05	0.0262017	1.27844
CDH2	-3.31477	5.77205	-4.21064	0.000100042	0.0268313	1.24237
FAM50A	2.1464	11.3053	4.18397	0.000109248	0.0288199	1.16409
BTBD19	3.19977	7.77067	4.16608	0.00011588	0.0296932	1.11169
ZNF235	2.27506	7.01935	4.16511	0.000116249	0.0296932	1.10887
CHTF8	2.16024	9.14716	4.12023	0.000134705	0.0338698	0.977909
MED18	3.4904	6.40105	4.10542	0.000141397	0.0348354	0.934836
INCENP	2.05141	9.97509	4.10224	0.000142874	0.0348354	0.925601
USP35	2.64343	9.05579	4.09027	0.000148572	0.0352401	0.890869
RASGEF1C	3.78242	5.19588	4.08934	0.000149024	0.0352401	0.888172
NPDC1	1.79459	8	4.08509	0.000151104	0.0352401	0.87586
VHL	1.97308	9.31368	4.08061	0.000153329	0.0352482	0.862878
ANO8	2.15528	8.83794	4.0639	0.000161914	0.0366974	0.814505
PPP4C	2.51647	8.18555	4.02653	0.000182819	0.0402896	0.70672
INAFM1	2.87944	6.23564	4.02422	0.000184197	0.0402896	0.700058
GPC2	2.99388	3.88681	4.01789	0.000188017	0.0402896	0.681845
FAM71F2	2.32961	6.67676	4.01444	0.000190131	0.0402896	0.671924
PNPLA2	2.00649	9.58073	4.01419	0.000190281	0.0402896	0.671221
RALYL	-3.01045	4.37574	-3.99485	0.000202569	0.0418385	0.615709
GLYAT	-3.54782	5.12287	-3.99451	0.000202797	0.0418385	0.614711
ARL6IP6	2.4285	5.80968	3.96663	0.000221884	0.0451969	0.534941
TMEM255B	2.74651	6.19521	3.94606	0.000237076	0.0474273	0.476233
FLI1	2.13411	8.8436	3.9439	0.000238728	0.0474273	0.470077
ESM1	-2.77252	3.14702	-3.93208	0.000247962	0.0480526	0.436443
COL6A1	1.80592	12.243	3.92845	0.000250872	0.0480526	0.426106
MRI1	1.85669	8.39834	3.92531	0.000253405	0.0480526	0.417205
EGF	-2.72894	8.03646	-3.9248	0.00025382	0.0480526	0.415754
METAP2	1.75644	10.3484	3.91948	0.000258192	0.048312	0.400621
