# Supplementary material for: Machine learning algorithm-based identification and verification of characteristic genes in acute kidney injury
Source: Front Med (Lausanne). 2022 Oct 13;9:1016459. doi: 10.3389/fmed.2022.1016459 (PMC9606399; doi:10.3389/fmed.2022.1016459)
Supplement: Supplementary file 2 [file Table_2.XLSX]

## Sheet: Sheet1
ID	Primers	Primer sequence(5'to3')	number of bases
1	EHBP1L1-H-F	CTGTTACCACGAGCTAGTGTTG	22
2	EHBP1L1-H-R	TTCCGACGGGTCCATACCA	19
3	ESM1-H-F	CAGGGGGACGGGAAAATGC	19
4	ESM1-H-R	CAGATGCCATGTCATGCTCC	20
5	FBWX4-H-F	GTGCTTACACACCATCCAGAC	21
6	FBWX4-H-R	ACTGTTGAGGTCCCAGATTCT	21
7	MDFI-H-F	CCACCGGAAGTTGCAGACA	19
8	MDFI-H-R	GGAACTCGCAGAACAGGCA	19
9	MDM4-H-F	TTTTGATCCCTGCAACTCAGTG	22
10	MDM4-H-R	GTCTCGTGGTCTTTTCTCACAT	22
11	RALYL-H-F	TCAACTCCCGTGTTTTCATCG	21
12	RALYL-H-R	ACCTTTGTGAACGGAACATCC	21
