# Supplementary material for: Machine learning algorithm-based identification and verification of characteristic genes in acute kidney injury
Source: Front Med (Lausanne). 2022 Oct 13;9:1016459. doi: 10.3389/fmed.2022.1016459 (PMC9606399; doi:10.3389/fmed.2022.1016459)
Supplement: Supplementary file 3 [file Table_3.XLSX]

## Sheet: Sheet1
GroupID	Category	Term	Description	LogP	Log(q-value)	InTerm_InList	Genes	Symbols
1_Summary	Canonical Pathways	M66	PID MYC ACTIV PATHWAY	-4.10641	0	4/79	648,4691,5757,7343	BMI1,NCL,PTMA,UBTF
1_Member	Canonical Pathways	M66	PID MYC ACTIV PATHWAY	-4.10641	0	4/79	648,4691,5757,7343	BMI1,NCL,PTMA,UBTF
2_Summary	GO Biological Processes	GO:0001938	positive regulation of endothelial cell proliferation	-3.53592	0	4/111	185,1950,3481,51162,2938,7428,8643,3619,5872,5905	AGTR1,EGF,IGF2,EGFL7,GSTA1,VHL,PTCH2,INCENP,RAB13,RANGAP1
2_Member	GO Biological Processes	GO:0001938	positive regulation of endothelial cell proliferation	-3.53592	0	4/111	185,1950,3481,51162	AGTR1,EGF,IGF2,EGFL7
2_Member	GO Biological Processes	GO:0001936	regulation of endothelial cell proliferation	-2.76923	0	4/178	185,1950,3481,51162	AGTR1,EGF,IGF2,EGFL7
2_Member	GO Biological Processes	GO:0050679	positive regulation of epithelial cell proliferation	-2.50961	0	4/210	185,1950,3481,51162	AGTR1,EGF,IGF2,EGFL7
2_Member	KEGG Pathway	hsa05200	Pathways in cancer	-2.38442	0	6/531	185,1950,2938,3481,7428,8643	AGTR1,EGF,GSTA1,IGF2,VHL,PTCH2
2_Member	GO Biological Processes	GO:0007088	regulation of mitotic nuclear division	-2.32772	0	3/118	1950,3481,3619	EGF,IGF2,INCENP
2_Member	GO Biological Processes	GO:0071375	cellular response to peptide hormone stimulus	-2.31675	0	4/238	185,3481,5872,5905	AGTR1,IGF2,RAB13,RANGAP1
2_Member	GO Biological Processes	GO:0051783	regulation of nuclear division	-2.08102	0	3/145	1950,3481,3619	EGF,IGF2,INCENP
3_Summary	WikiPathways	WP5087	Malignant pleural mesothelioma	-3.53473	0	7/447	648,1000,1950,3481,4194,5420,7004,57104,57719,4212,4673	BMI1,CDH2,EGF,IGF2,MDM4,PODXL,TEAD4,PNPLA2,ANO8,MEIS2,NAP1L1
3_Member	WikiPathways	WP5087	Malignant pleural mesothelioma	-3.53473	0	7/447	648,1000,1950,3481,4194,5420,7004	BMI1,CDH2,EGF,IGF2,MDM4,PODXL,TEAD4
3_Member	Canonical Pathways	M142	PID AJDISS 2PATHWAY	-3.45398	0	3/48	1000,1950,3481	CDH2,EGF,IGF2
3_Member	Reactome Gene Sets	R-HSA-381426	Regulation of Insulin-like Growth Factor (IGF) transport and uptake by Insulin-like Growth Factor Binding Proteins (IGFBPs)	-3.34001	0	4/125	1000,3481,57104,57719	CDH2,IGF2,PNPLA2,ANO8
3_Member	GO Biological Processes	GO:0031016	pancreas development	-2.90334	0	3/74	1000,3481,4212	CDH2,IGF2,MEIS2
3_Member	GO Biological Processes	GO:2000177	regulation of neural precursor cell proliferation	-2.73023	0	3/85	1000,1950,4673	CDH2,EGF,NAP1L1
3_Member	Reactome Gene Sets	R-HSA-8957275	Post-translational protein phosphorylation	-2.43528	0	3/108	1000,57104,57719	CDH2,PNPLA2,ANO8
4_Summary	GO Biological Processes	GO:0051235	maintenance of location	-2.9293	0	4/161	288,4188,5905,57104	ANK3,MDFI,RANGAP1,PNPLA2
4_Member	GO Biological Processes	GO:0051235	maintenance of location	-2.9293	0	4/161	288,4188,5905,57104	ANK3,MDFI,RANGAP1,PNPLA2
4_Member	GO Biological Processes	GO:0045185	maintenance of protein location	-2.61879	0	3/93	288,4188,5905	ANK3,MDFI,RANGAP1
5_Summary	GO Biological Processes	GO:0007389	pattern specification process	-2.75353	0	6/447	648,3203,3224,4188,4212,55079	BMI1,HOXA6,HOXC8,MDFI,MEIS2,FEZF2
5_Member	GO Biological Processes	GO:0007389	pattern specification process	-2.75353	0	6/447	648,3203,3224,4188,4212,55079	BMI1,HOXA6,HOXC8,MDFI,MEIS2,FEZF2
5_Member	GO Biological Processes	GO:0003002	regionalization	-2.5643	0	5/335	648,3203,3224,4188,55079	BMI1,HOXA6,HOXC8,MDFI,FEZF2
6_Summary	GO Biological Processes	GO:0006325	chromatin organization	-2.73727	0	7/612	648,3481,4673,9130,10541,29028,121536	BMI1,IGF2,NAP1L1,FAM50A,ANP32B,ATAD2,AEBP2
6_Member	GO Biological Processes	GO:0006325	chromatin organization	-2.73727	0	7/612	648,3481,4673,9130,10541,29028,121536	BMI1,IGF2,NAP1L1,FAM50A,ANP32B,ATAD2,AEBP2
7_Summary	Reactome Gene Sets	R-HSA-3108232	SUMO E3 ligases SUMOylate target proteins	-2.73403	0	4/182	648,3619,5905,7428	BMI1,INCENP,RANGAP1,VHL
7_Member	Reactome Gene Sets	R-HSA-3108232	SUMO E3 ligases SUMOylate target proteins	-2.73403	0	4/182	648,3619,5905,7428	BMI1,INCENP,RANGAP1,VHL
7_Member	Reactome Gene Sets	R-HSA-2990846	SUMOylation	-2.68282	0	4/188	648,3619,5905,7428	BMI1,INCENP,RANGAP1,VHL
8_Summary	GO Biological Processes	GO:0065004	protein-DNA complex assembly	-2.45876	0	4/217	4673,7343,10541,54797	NAP1L1,UBTF,ANP32B,MED18
8_Member	GO Biological Processes	GO:0065004	protein-DNA complex assembly	-2.45876	0	4/217	4673,7343,10541,54797	NAP1L1,UBTF,ANP32B,MED18
8_Member	GO Biological Processes	GO:0071824	protein-DNA complex subunit organization	-2.21789	0	4/254	4673,7343,10541,54797	NAP1L1,UBTF,ANP32B,MED18
9_Summary	GO Biological Processes	GO:0006805	xenobiotic metabolic process	-2.43528	0	3/108	2329,2938,10249	FMO4,GSTA1,GLYAT
9_Member	GO Biological Processes	GO:0006805	xenobiotic metabolic process	-2.43528	0	3/108	2329,2938,10249	FMO4,GSTA1,GLYAT
10_Summary	GO Biological Processes	GO:0001944	vasculature development	-2.40432	0	6/526	1000,1950,4691,10541,11082,51162	CDH2,EGF,NCL,ANP32B,ESM1,EGFL7
10_Member	GO Biological Processes	GO:0001944	vasculature development	-2.40432	0	6/526	1000,1950,4691,10541,11082,51162	CDH2,EGF,NCL,ANP32B,ESM1,EGFL7
10_Member	GO Biological Processes	GO:0048514	blood vessel morphogenesis	-2.14769	0	5/421	1000,1950,4691,11082,51162	CDH2,EGF,NCL,ESM1,EGFL7
11_Summary	GO Biological Processes	GO:0060341	regulation of cellular localization	-2.30566	0	7/733	288,1000,1950,3619,5905,10541,221914	ANK3,CDH2,EGF,INCENP,RANGAP1,ANP32B,GPC2
11_Member	GO Biological Processes	GO:0060341	regulation of cellular localization	-2.30566	0	7/733	288,1000,1950,3619,5905,10541,221914	ANK3,CDH2,EGF,INCENP,RANGAP1,ANP32B,GPC2
12_Summary	GO Biological Processes	GO:0048598	embryonic morphogenesis	-2.21529	0	6/576	1291,1294,3203,3481,4188,6468	COL6A1,COL7A1,HOXA6,IGF2,MDFI,FBXW4
12_Member	GO Biological Processes	GO:0048598	embryonic morphogenesis	-2.21529	0	6/576	1291,1294,3203,3481,4188,6468	COL6A1,COL7A1,HOXA6,IGF2,MDFI,FBXW4
