# Supplementary material for: Machine learning algorithm-based identification and verification of characteristic genes in acute kidney injury
Source: Front Med (Lausanne). 2022 Oct 13;9:1016459. doi: 10.3389/fmed.2022.1016459 (PMC9606399; doi:10.3389/fmed.2022.1016459)
Supplement: Supplementary file 4 [file Table_4.XLSX]

## Sheet: Sheet1
Gene	Coefficients
MDFI	5.40473
EHBP1L1	5.21713
FBXW4	1.18927
MDM4	11.7353
RALYL	0.399228
ESM1	-1.76871

## Sheet: Sheet2
Gene	AUC	cutoff values
MDFI	0.97	5.03983
EHBP1L1	0.917	9.31878
FBXW4	0.949	8.90964
MDM4	0.974	10.1422
RALYL	0.886	6.45293
ESM1	0.872	4.97154
